# Supplementary material for: Seed-Based Biclustering of Gene Expression Data
Source: PLoS One. 2012 Aug 3;7(8):e42431. doi: 10.1371/journal.pone.0042431 (PMC3411756; doi:10.1371/journal.pone.0042431)
Supplement: Material S1 — In this electronic material S1 we list all biclusters identified by our method. (XLSX) [file pone.0042431.s003.xlsx]

## Sheet: Sheet1
No.	GO term	P-value	#genes in GO , # genes in bicluster	Gene names in GO term	Gene names in a bicluster
356	GO:0005200(structural constituent of cytoskeleton)	3.15895e-12	(51,9)	YAL047C(SPC72),YBL034C(STU1),YBL063W(KIP1),YCL029C(BIK1),YCR002C(CDC10),YDL225W(SHS1),YDR016C(DAD1),YDR106W(ARP10),YDR130C(FIN1),YDR201W(SPC19),YDR218C(SPR28),YDR356W(SPC110),YER016W(BIM1),YER018C(SPC25),YFL037W(TUB2),YFL039C(ACT1),YGL061C(DUO1),YGL075C(MPS2),YGL093W(SPC105),YGR059W(SPR3),YGR113W(DAM1),YHR107C(CDC12),YHR129C(ARP1),YHR172W(SPC97),YIL144W(TID3),YJL042W(MHP1),YJR076C(CDC11),YKL042W(…	YGL093W,YGL061C,YHR172W,YPL124W,YOR195W,YDR356W,YOR373W,YER018C,YER016W,
145	GO:0016491(oxidoreductase activity)	4.11934e-08	(275,19)	Q0045(COX1),Q0105(COB),Q0110(BI2),Q0115(BI3),Q0120(BI4),Q0250(COX2),Q0275(COX3),YAL060W(BDH1),YAL061W(BDH2),YAL062W(GDH3),YBL064C(PRX1),YBL069W(AST1),YBL098W(BNA4),YBR006W(UGA2),YBR019C(GAL10),YBR026C(ETR1),YBR035C(PDX3),YBR046C(ZTA1),YBR052C(RFS1),YBR084W(MIS1),YBR115C(LYS2),YBR145W(ADH5),YBR149W(ARA1),YBR153W(RIB7),YBR159W(IFA38),YBR166C(TYR1),YBR213W(MET8),YBR221C(PDB1),YBR244W(GPX2),YBR265W(T…	YKL150W,YNL037C,YNL134C,YJR155W,YHR037W,YOR136W,YHR104W,YMR145C,YMR152W,YKR009C,YMR189W,YOL059W,YIL124W,YBR244W,YIL111W,YCR102C,YEL024W,YDL022W,YLR395C,
29	GO:0003735(structural constituent of ribosome)	4.54501e-08	(227,17)	15S_rRNA(15S_RRNA),21S_rRNA(21S_RRNA),Q0140(VAR1),RDN18(RDN18-2),RDN25(RDN25-2),RDN5(RDN5-6),RDN58(RDN58-2),YAL025C(MAK16),YBL027W(RPL19B),YBL038W(MRPL16),YBL072C(RPS8A),YBL087C(RPL23A),YBL090W(MRP21),YBL092W(RPL32),YBR031W(RPL4A),YBR048W(RPS11B),YBR084C-A(RPL19A),YBR122C(MRPL36),YBR146W(MRPS9),YBR181C(RPS6B),YBR189W(RPS9B),YBR191W(RPL21A),YBR251W(MRPS5),YBR268W(MRPL37),YBR282W(MRPL27),YCR003W(MR…	YBL027W,YBR181C,YBR191W,YBR189W,YBL090W,YBL092W,YDR418W,YPL143W,YML063W,YPL081W,YLR029C,YOR167C,YLR441C,YLR167W,YDL130W,YOR369C,YDR494W,
862	GO:0016740(transferase activity)	5.88578e-07	(643,13)	YAL017W(PSK1),YAL023C(PMT2),YAL038W(CDC19),YAR009C(YAR009C),YAR018C(KIN3),YAR019C(CDC15),YAR035W(YAT1),YBL005W-B(YBL005W-B),YBL009W(ALK2),YBL011W(SCT1),YBL013W(FMT1),YBL016W(FUS3),YBL024W(NCL1),YBL052C(SAS3),YBL068W(PRS4),YBL082C(ALG3),YBL088C(TEL1),YBL100W-B(YBL100W-B),YBL105C(PKC1),YBR002C(RER2),YBR003W(COQ1),YBR004C(GPI18),YBR012W-B(YBR012W-B),YBR018C(GAL7),YBR020W(GAL1),YBR023C(CHS3),YBR028C(…	YJL091C,YPL208W,YPL057C,YJR006W,YJR043C,YJR029W,YJL128C,YKL182W,YKL008C,YKL045W,YLR089C,YLL058W,YLR233C,
142	GO:0003697(single-stranded DNA binding)	1.91542e-06	(32,7)	R0010W(FLP1),YAR007C(RFA1),YBL023C(MCM2),YBR202W(MCM7),YBR212W(NGR1),YCR028C-A(RIM1),YCR066W(RAD18),YDR174W(HMO1),YDR296W(MHR1),YDR404C(RPB7),YEL032W(MCM3),YER095W(RAD51),YER179W(DMC1),YGL201C(MCM6),YGR159C(NSR1),YGR258C(RAD2),YIL150C(MCM10),YJL140W(RPB4),YLR035C(MLH2),YLR233C(EST1),YLR259C(HSP60),YLR274W(MCM5),YLR304C(ACO1),YLR442C(SIR3),YML095C(RAD10),YMR167W(MLH1),YNL082W(PMS1),YNL312W(RFA2),Y…	YGL201C,YPR019W,YMR167W,YDR296W,YLR274W,YBR202W,YEL032W,
678	GO:0003774(motor activity)	2.65712e-06	(22,5)	YAL029C(MYO4),YBL063W(KIP1),YDR106W(ARP10),YDR424C(DYN2),YEL061C(CIN8),YGL106W(MLC1),YGL216W(KIP3),YHR023W(MYO1),YHR129C(ARP1),YKL079W(SMY1),YKL129C(MYO3),YKR001C(VPS1),YKR054C(DYN1),YLL001W(DNM1),YMR109W(MYO5),YMR294W(JNM1),YMR299C(DYN3),YOR326W(MYO2),YPL155C(KIP2),YPL174C(NIP100),YPR141C(KAR3),YPR188C(MLC2),	YMR299C,YPL155C,YHR023W,YKL129C,YKR054C,
1268	GO:0016616(oxidoreductase activity, acting on the CH-OH group of donors, NAD or NADP as acceptor)	5.96006e-06	(26,5)	YAL061W(BDH2),YBR019C(GAL10),YCL018W(LEU2),YCR105W(ADH7),YDL022W(GPD1),YDL066W(IDP1),YDL078C(MDH3),YER081W(SER3),YGL185C(YGL185C),YIL074C(SER33),YIL094C(LYS12),YKL029C(MAE1),YKL085W(MDH1),YLR174W(IDP2),YLR450W(HMG2),YML075C(HMG1),YNL009W(IDP3),YNL037C(IDH1),YNL274C(GOR1),YOL059W(GPD2),YOL126C(MDH2),YOR136W(IDH2),YOR388C(FDH1),YPL113C(YPL113C),YPL276W(YPL276W),YPR127W(YPR127W),	YNL037C,YOL059W,YOL126C,YPL113C,YOR136W,
157	GO:0003824(catalytic activity)	9.78768e-06	(485,33)	YAL012W(CYS3),YAL015C(NTG1),YAL026C(DRS2),YAL038W(CDC19),YAL054C(ACS1),YAL060W(BDH1),YAL061W(BDH2),YAL062W(GDH3),YAR009C(YAR009C),YAR015W(ADE1),YBL005W-B(YBL005W-B),YBL015W(ACH1),YBL039C(URA7),YBL045C(COR1),YBL056W(PTC3),YBL069W(AST1),YBL100W-B(YBL100W-B),YBR001C(NTH2),YBR012W-B(YBR012W-B),YBR018C(GAL7),YBR019C(GAL10),YBR026C(ETR1),YBR041W(FAT1),YBR046C(ZTA1),YBR056W(YBR056W),YBR084W(MIS1),YBR115…	YKL152C,YFR055W,YJR109C,YJR148W,YGL062W,YLR070C,YHR018C,YMR096W,YOR142W,YMR152W,YDR270W,YKR009C,YOR317W,YDR284C,YJL046W,YLR231C,YIR031C,YOL126C,YDR538W,YOL151W,YHR171W,YBR295W,YCR014C,YCR102C,YNL241C,YPR066W,YEL011W,YJL062W,YER160C,YDL021W,YER142C,YJL155C,YLR345W,
1013	GO:0003677(DNA binding)	1.62131e-05	(489,14)	MALR(MAL63),Q0060(AI3),Q0065(AI4),Q0075(AI5_BETA),Q0115(BI3),Q0120(BI4),Q0255(Q0255),YAL001C(TFC3),YAL015C(NTG1),YAL019W(FUN30),YAL051W(OAF1),YAR007C(RFA1),YAR009C(YAR009C),YBL002W(HTB2),YBL003C(HTA2),YBL005W(PDR3),YBL005W-B(YBL005W-B),YBL008W(HIR1),YBL010C(YBL010C),YBL019W(APN2),YBL021C(HAP3),YBL023C(MCM2),YBL035C(POL12),YBL054W(TOD6),YBL066C(SEF1),YBL100W-B(YBL100W-B),YBL103C(RTG3),YBR009C(HHF1…	YMR042W,YMR078C,YOL090W,YPL194W,YOR290C,YPL008W,YOR368W,YPR135W,YLR032W,YLR233C,YLR234W,YML061C,YML060W,YLR451W,
497	GO:0003690(double-stranded DNA binding)	3.5096e-05	(27,5)	R0010W(FLP1),YAR007C(RFA1),YBR278W(DPB3),YDR121W(DPB4),YDR217C(RAD9),YDR227W(SIR4),YER063W(THO1),YER179W(DMC1),YFL008W(SMC1),YFR031C(SMC2),YGL033W(HOP2),YGL175C(SAE2),YGL183C(MND1),YHR081W(LRP1),YIL150C(MCM10),YJL173C(RFA3),YLR035C(MLH2),YLR304C(ACO1),YLR442C(SIR3),YMR167W(MLH1),YNL082W(PMS1),YNL250W(RAD50),YNL262W(POL2),YNL312W(RFA2),YOL072W(THP1),YOR368W(RAD17),YPR175W(DPB2),	YMR167W,YJL173C,YNL312W,YPR175W,YFL008W,
374	GO:0032266(phosphatidylinositol 3-phosphate binding)	4.0835e-05	(24,6)	YBR200W(BEM1),YBR260C(RGD1),YDL113C(ATG20),YDR313C(PIB1),YDR323C(PEP7),YDR425W(SNX41),YFR019W(FAB1),YGL105W(ARC1),YGL212W(VAM7),YHR105W(YPT35),YHR193C(EGD2),YJL036W(SNX4),YJL178C(ATG27),YKR031C(SPO14),YKR078W(YKR078W),YML104C(MDM1),YMR004W(MVP1),YNR006W(VPS27),YOL139C(CDC33),YOR069W(VPS5),YOR132W(VPS17),YOR357C(SNX3),YPL115C(BEM3),YPR097W(YPR097W),	YFR019W,YJL036W,YDR323C,YKR031C,YDR425W,YML104C,
615	GO:0043565(sequence-specific DNA binding)	6.00219e-05	(190,12)	MALR(MAL63),YAL051W(OAF1),YAR007C(RFA1),YBL021C(HAP3),YBL054W(TOD6),YBL066C(SEF1),YBL103C(RTG3),YBR033W(EDS1),YBR049C(REB1),YBR066C(NRG2),YBR083W(TEC1),YBR089C-A(NHP6B),YBR150C(TBS1),YBR182C(SMP1),YBR239C(ERT1),YBR240C(THI2),YBR267W(REI1),YBR297W(MAL33),YCL066W(HMLALPHA1),YCL067C(HMLALPHA2),YCR018C(SRD1),YCR033W(SNT1),YCR039C(MATALPHA2),YCR040W(MATALPHA1),YCR065W(HCM1),YCR096C(HMRA2),YCR097W(HMRA…	YMR042W,YMR070W,YNR063W,YOR290C,YOR140W,YPR104C,YHR178W,YJL127C,YJR127C,YKL222C,YLR228C,YLR451W,
530	GO:0003688(DNA replication origin binding)	8.72697e-05	(29,5)	YBL023C(MCM2),YBR060C(ORC2),YBR202W(MCM7),YDL132W(CDC53),YDR052C(DBF4),YDR099W(BMH2),YDR310C(SUM1),YDR328C(SKP1),YEL032W(MCM3),YER177W(BMH1),YGL201C(MCM6),YHR118C(ORC6),YIL150C(MCM10),YJL194W(CDC6),YJR046W(TAH11),YKL112W(ABF1),YLL004W(ORC3),YLR103C(CDC45),YLR259C(HSP60),YLR274W(MCM5),YML065W(ORC1),YMR043W(MCM1),YNL220W(ADE12),YNL261W(ORC5),YOR080W(DIA2),YPL001W(HAT1),YPL153C(RAD53),YPR019W(MCM4),…	YEL032W,YNL220W,YJL194W,YPR019W,YLR274W,
214	GO:0003697(single-stranded DNA binding)	9.20999e-05	(32,6)	R0010W(FLP1),YAR007C(RFA1),YBL023C(MCM2),YBR202W(MCM7),YBR212W(NGR1),YCR028C-A(RIM1),YCR066W(RAD18),YDR174W(HMO1),YDR296W(MHR1),YDR404C(RPB7),YEL032W(MCM3),YER095W(RAD51),YER179W(DMC1),YGL201C(MCM6),YGR159C(NSR1),YGR258C(RAD2),YIL150C(MCM10),YJL140W(RPB4),YLR035C(MLH2),YLR233C(EST1),YLR259C(HSP60),YLR274W(MCM5),YLR304C(ACO1),YLR442C(SIR3),YML095C(RAD10),YMR167W(MLH1),YNL082W(PMS1),YNL312W(RFA2),Y…	YPR019W,YMR167W,YDR296W,YLR304C,YLR274W,YER179W,
991	GO:0016563(transcription activator activity)	0.000137497	(50,6)	YAL051W(OAF1),YBL005W(PDR3),YBL021C(HAP3),YBR020W(GAL1),YBR240C(THI2),YCR106W(RDS1),YDL020C(RPN4),YDL106C(PHO2),YDR009W(GAL3),YDR034C(LYS14),YDR081C(PDC2),YDR096W(GIS1),YDR146C(SWI5),YER040W(GLN3),YFL021W(GAT1),YFL049W(SWP82),YGL013C(PDR1),YGL237C(HAP2),YGR186W(TFG1),YGR246C(BRF1),YIL056W(VHR1),YIR017C(MET28),YIR033W(MGA2),YKL015W(PUT3),YKL020C(SPT23),YKL038W(RGT1),YKL109W(HAP4),YKL112W(ABF1),YKR…	YMR070W,YPL133C,YOR229W,YOR140W,YLL054C,YLR131C,
593	GO:0008026(ATP-dependent helicase activity)	0.000137769	(62,6)	YBL023C(MCM2),YBL111C(YBL111C),YBR142W(MAK5),YBR237W(PRP5),YDL031W(DBP10),YDL084W(SUB2),YDL160C(DHH1),YDR021W(FAL1),YDR194C(MSS116),YDR243C(PRP28),YDR291W(HRQ1),YDR545W(YRF1-1),YEL032W(MCM3),YER013W(PRP22),YER171W(RAD3),YER172C(BRR2),YER190W(YRF1-2),YFL002C(SPB4),YFL039C(ACT1),YFL066C(YFL066C),YGL064C(MRH4),YGL078C(DBP3),YGL120C(PRP43),YGL171W(ROK1),YGL251C(HFM1),YGR271W(SLH1),YGR296W(YRF1-3),YHL…	YER171W,YMR290C,YJL050W,YJL092W,YKL078W,YER172C,
101	GO:0000166(nucleotide binding)	0.000140094	(801,17)	YAL005C(SSA1),YAL017W(PSK1),YAL019W(FUN30),YAL026C(DRS2),YAL029C(MYO4),YAL035W(FUN12),YAL036C(RBG1),YAL038W(CDC19),YAL048C(GEM1),YAL054C(ACS1),YAR009C(YAR009C),YAR015W(ADE1),YAR018C(KIN3),YAR019C(CDC15),YBL005W-B(YBL005W-B),YBL009W(ALK2),YBL016W(FUS3),YBL017C(PEP1),YBL022C(PIM1),YBL023C(MCM2),YBL033C(RIB1),YBL039C(URA7),YBL051C(PIN4),YBL063W(KIP1),YBL068W(PRS4),YBL075C(SSA3),YBL076C(ILS1),YBL080C…	YPL209C,YPL153C,YOL090W,YDL164C,YDR097C,YDR507C,YCL024W,YNL102W,YLR032W,YJL187C,YMR078C,YFL008W,YER170W,YJL074C,YGR152C,YLR383W,YER095W,
314	GO:0003700(transcription factor activity)	0.000140714	(138,13)	MALR(MAL63),YAL051W(OAF1),YBL005W(PDR3),YBL066C(SEF1),YBL103C(RTG3),YBR033W(EDS1),YBR083W(TEC1),YBR150C(TBS1),YBR182C(SMP1),YBR239C(ERT1),YBR240C(THI2),YBR297W(MAL33),YCL055W(KAR4),YCL067C(HMLALPHA2),YCR018C(SRD1),YCR039C(MATALPHA2),YCR065W(HCM1),YCR096C(HMRA2),YCR097W(HMRA1),YCR106W(RDS1),YDL020C(RPN4),YDL056W(MBP1),YDL106C(PHO2),YDL170W(UGA3),YDR034C(LYS14),YDR123C(INO2),YDR207C(UME6),YDR213W(U…	YGR249W,YHR178W,YOR032C,YJL103C,YNR063W,YPL133C,YJR127C,YDR216W,YLL054C,YOR140W,YKL222C,YDR421W,YLR228C,
589	GO:0022891(substrate-specific transmembrane transporter activity)	0.000141003	(40,6)	YBL030C(PET9),YBR241C(YBR241C),YBR298C(MAL31),YDL138W(RGT2),YDL194W(SNF3),YDL199C(YDL199C),YDL245C(HXT15),YDR160W(SSY1),YDR342C(HXT7),YDR343C(HXT6),YDR345C(HXT3),YDR387C(YDR387C),YDR497C(ITR1),YDR536W(STL1),YEL069C(HXT13),YFL011W(HXT10),YFL040W(YFL040W),YGL104C(VPS73),YGL186C(TPN1),YGL238W(CSE1),YGR065C(VHT1),YGR289C(MAL11),YHR092C(HXT4),YHR094C(HXT1),YHR096C(HXT5),YIL121W(QDR2),YIL170W(HXT12),YJ…	YGR289C,YMR011W,YGR065C,YIL170W,YIL121W,YLR081W,
1236	GO:0005488(binding)	0.000228883	(275,10)	YAL016W(TPD3),YAL060W(BDH1),YAL061W(BDH2),YAL062W(GDH3),YBL004W(UTP20),YBL030C(PET9),YBL034C(STU1),YBL037W(APL3),YBL061C(SKT5),YBL069W(AST1),YBL084C(CDC27),YBR007C(DSF2),YBR017C(KAP104),YBR019C(GAL10),YBR026C(ETR1),YBR046C(ZTA1),YBR055C(PRP6),YBR080C(SEC18),YBR084W(MIS1),YBR085W(AAC3),YBR097W(VPS15),YBR101C(FES1),YBR104W(YMC2),YBR112C(CYC8),YBR115C(LYS2),YBR136W(MEC1),YBR145W(ADH5),YBR155W(CNS1),…	YMR303C,YMR284W,YMR106C,YMR152W,YMR166C,YOL059W,YOL151W,YNL241C,YPR128C,YPR066W,
216	GO:0004721(phosphoprotein phosphatase activity)	0.000298396	(43,5)	YAL009W(SPO7),YBL056W(PTC3),YBR125C(PTC4),YBR276C(PPS1),YCR079W(PTC6),YDL006W(PTC1),YDL047W(SIT4),YDL134C(PPH21),YDL188C(PPH22),YDL230W(PTP1),YDL236W(PHO13),YDR067C(OCA6),YDR075W(PPH3),YDR436W(PPZ2),YER075C(PTP3),YER089C(PTC2),YER133W(GLC7),YER134C(YER134C),YFR028C(CDC14),YGR123C(PPT1),YHR004C(NEM1),YHR076W(PTC7),YIL113W(SDP1),YIR026C(YVH1),YJR110W(YMR1),YKR028W(SAP190),YLL010C(PSR1),YLR019W(PSR2…	YNL053W,YJR110W,YMR036C,YLL010C,YIR026C,
539	GO:0005215(transporter activity)	0.000392463	(98,5)	YAL067C(SEO1),YBL030C(PET9),YBL089W(AVT5),YBR085W(AAC3),YBR192W(RIM2),YBR241C(YBR241C),YBR294W(SUL1),YBR298C(MAL31),YCL069W(VBA3),YCL073C(YCL073C),YCR098C(GIT1),YDL054C(MCH1),YDL119C(YDL119C),YDL138W(RGT2),YDL194W(SNF3),YDL199C(YDL199C),YDL245C(HXT15),YDR342C(HXT7),YDR343C(HXT6),YDR345C(HXT3),YDR387C(YDR387C),YDR470C(UGO1),YDR497C(ITR1),YDR536W(STL1),YEL006W(YEA6),YEL064C(AVT2),YEL069C(HXT13),YER…	YEL064C,YGR289C,YMR166C,YPL134C,YER119C,
215	GO:0008757(S-adenosylmethionine-dependent methyltransferase activity)	0.000422807	(25,5)	YBR141C(YBR141C),YBR261C(TAE1),YBR271W(YBR271W),YCR047C(BUD23),YDR140W(MTQ2),YDR316W(OMS1),YHR209W(CRG1),YIL064W(SEE1),YIL110W(MNI1),YJR129C(YJR129C),YKL155C(RSM22),YKR029C(SET3),YLR063W(YLR063W),YLR137W(YLR137W),YML005W(TRM12),YML014W(TRM9),YMR209C(YMR209C),YMR228W(MTF1),YNL024C(YNL024C),YNL061W(NOP2),YNL063W(MTQ1),YNL092W(YNL092W),YOL124C(TRM11),YOR239W(ABP140),YPL017C(IRC15),	YNL092W,YDR316W,YMR209C,YOL124C,YHR209W,
734	GO:0016787(hydrolase activity)	0.000618858	(630,21)	Q0060(AI3),Q0065(AI4),Q0070(AI5_ALPHA),Q0075(AI5_BETA),Q0160(SCEI),YAL015C(NTG1),YAL019W(FUN30),YAL021C(CCR4),YAL026C(DRS2),YAL033W(POP5),YAL048C(GEM1),YAL049C(AIM2),YAR008W(SEN34),YAR009C(YAR009C),YAR071W(PHO11),YBL005W-B(YBL005W-B),YBL015W(ACH1),YBL018C(POP8),YBL022C(PIM1),YBL033C(RIB1),YBL041W(PRE7),YBL055C(YBL055C),YBL056W(PTC3),YBL057C(PTH2),YBL067C(UBP13),YBL091C(MAP2),YBL100W-B(YBL100W-B),…	YHR031C,YMR274C,YMR305C,YNL053W,YNL021W,YMR154C,YOL065C,YPL116W,YPL228W,YOR290C,YOR219C,YOR362C,YIR026C,YJL050W,YJL033W,YJL087C,YJL155C,YJL113W,YKL100C,YJR110W,YKR086W,
480	GO:0016798(hydrolase activity, acting on glycosyl bonds)	0.000717372	(42,5)	YAL015C(NTG1),YBR001C(NTH2),YBR056W(YBR056W),YBR229C(ROT2),YBR299W(MAL32),YDR001C(NTH1),YDR261C(EXG2),YDR371W(CTS2),YDR400W(URH1),YEL040W(UTR2),YGL027C(CWH41),YGL028C(SCW11),YGL156W(AMS1),YGR189C(CRH1),YGR279C(SCW4),YGR282C(BGL2),YGR287C(YGR287C),YGR292W(MAL12),YIL099W(SGA1),YIL162W(SUC2),YIL172C(YIL172C),YIR007W(YIR007W),YJL216C(YJL216C),YJL221C(FSP2),YJR131W(MNS1),YJR153W(PGU1),YKL046C(DCW1),YL…	YMR305C,YGR189C,YJL221C,YPR026W,YML021C,
429	GO:0035091(phosphoinositide binding)	0.000826061	(32,5)	YAL002W(VPS8),YBR200W(BEM1),YDL077C(VAM6),YDL113C(ATG20),YDL225W(SHS1),YDR080W(VPS41),YDR425W(SNX41),YER120W(SCS2),YER125W(RSP5),YFR021W(ATG18),YGL212W(VAM7),YGR223C(HSV2),YHR001W(OSH7),YHR105W(YPT35),YIL105C(SLM1),YJL036W(SNX4),YKR031C(SPO14),YKR078W(YKR078W),YLR148W(PEP3),YLR396C(VPS33),YML104C(MDM1),YMR004W(MVP1),YMR231W(PEP5),YNL047C(SLM2),YOR069W(VPS5),YOR132W(VPS17),YOR237W(HES1),YOR357C(SN…	YMR231W,YIL105C,YKR031C,YDR425W,YML104C,
969	GO:0005198(structural molecule activity)	0.00132358	(62,5)	YBL079W(NUP170),YBL091C-A(SCS22),YBR081C(SPT7),YBR253W(SRB6),YDL088C(ASM4),YDL097C(RPN6),YDL116W(NUP84),YDL145C(COP1),YDL195W(SEC31),YDR086C(SSS1),YDR192C(NUP42),YDR238C(SEC26),YDR322C-A(TIM11),YDR334W(SWR1),YDR427W(RPN9),YER105C(NUP157),YER107C(GLE2),YER120W(SCS2),YFL037W(TUB2),YFR002W(NIC96),YGL066W(SGF73),YGL092W(NUP145),YGL100W(SEH1),YGL137W(SEC27),YGL170C(SPO74),YGL172W(NUP49),YGL206C(CHC1),…	YKL057C,YPR020W,YOR178C,YKL068W,YML103C,
1029	GO:0003704(specific RNA polymerase II transcription factor activity)	0.00142781	(57,5)	YBL005W(PDR3),YBL103C(RTG3),YBR083W(TEC1),YBR198C(TAF5),YCR065W(HCM1),YDL170W(UGA3),YDR081C(PDC2),YDR123C(INO2),YDR145W(TAF12),YDR253C(MET32),YDR421W(ARO80),YDR463W(STP1),YER045C(ACA1),YER109C(FLO8),YFL021W(GAT1),YFL031W(HAC1),YGL013C(PDR1),YGL162W(SUT1),YGR274C(TAF1),YHR006W(STP2),YIL036W(CST6),YIL122W(POG1),YIL131C(FKH1),YIR017C(MET28),YIR023W(DAL81),YJL056C(ZAP1),YJL089W(SIP4),YJL110C(GZF3),YJ…	YMR042W,YPL230W,YOR140W,YPR104C,YLR256W,
824	GO:0008233(peptidase activity)	0.00152799	(160,6)	YAR009C(YAR009C),YBL005W-B(YBL005W-B),YBL022C(PIM1),YBL041W(PRE7),YBL067C(UBP13),YBL091C(MAP2),YBL100W-B(YBL100W-B),YBR012W-B(YBR012W-B),YBR058C(UBP14),YBR074W(YBR074W),YBR139W(YBR139W),YBR281C(DUG2),YBR286W(APE3),YCL019W(YCL019W),YCL057W(PRD1),YCL074W(YCL074W),YCL075W(YCL075W),YCR045C(RRT12),YDL104C(QRI7),YDL122W(UBP1),YDL216C(RRI1),YDR034C-D(YDR034C-D),YDR069C(DOA4),YDR098C-B(YDR098C-B),YDR101C…	YOL038W,YOR219C,YOR362C,YJL001W,YJL172W,YKL100C,
161	GO:0005507(copper ion binding)	0.00162156	(29,5)	Q0045(COX1),Q0250(COX2),YBR024W(SCO2),YBR037C(SCO1),YBR295W(PCA1),YDR270W(CCC2),YDR506C(YDR506C),YDR515W(SLF1),YFL041W(FET5),YGL166W(CUP2),YHR053C(CUP1-1),YHR055C(CUP1-2),YHR175W(CTR2),YJR104C(SOD1),YKL137W(CMC1),YKL220C(FRE2),YLL009C(COX17),YLL018C-A(COX19),YLR214W(FRE1),YLR411W(CTR3),YMR021C(MAC1),YMR038C(CCS1),YMR058W(FET3),YNL259C(ATX1),YOL152W(FRE7),YOR031W(CRS5),YPL132W(COX11),YPR008W(HAA1)…	YPL132W,YDR270W,YOL152W,YBR295W,YDR506C,
238	GO:0005506(iron ion binding)	0.00211613	(121,6)	Q0045(COX1),Q0050(AI1),Q0055(AI2),Q0060(AI3),Q0065(AI4),Q0070(AI5_ALPHA),Q0075(AI5_BETA),Q0105(COB),YAL039C(CYC3),YBL071W-A(KTI11),YBR018C(GAL7),YBR207W(FTH1),YDL010W(GRX6),YDL047W(SIT4),YDL120W(YFH1),YDL134C(PPH21),YDL171C(GLT1),YDL188C(PPH22),YDR075W(PPH3),YDR091C(RLI1),YDR178W(SDH4),YDR234W(LYS4),YDR256C(CTA1),YDR297W(SUR2),YDR402C(DIT2),YDR436W(PPZ2),YDR506C(YDR506C),YDR534C(FIT1),YEL024W(RIP…	YNL111C,YHL021C,YOR384W,YOL158C,YOR065W,YEL065W,
437	GO:0004386(helicase activity)	0.00218528	(99,7)	YAL019W(FUN30),YBL023C(MCM2),YBL112C(YBL112C),YBL113C(YBL113C),YBR073W(RDH54),YBR114W(RAD16),YBR142W(MAK5),YBR237W(PRP5),YBR245C(ISW1),YDL031W(DBP10),YDL084W(SUB2),YDL160C(DHH1),YDR021W(FAL1),YDR190C(RVB1),YDR194C(MSS116),YDR243C(PRP28),YDR291W(HRQ1),YDR332W(IRC3),YDR334W(SWR1),YDR545W(YRF1-1),YEL032W(MCM3),YEL077C(YEL077C),YER013W(PRP22),YER164W(CHD1),YER171W(RAD3),YER172C(BRR2),YER176W(ECM32),Y…	YMR290C,YHR031C,YMR106C,YMR190C,YJL050W,YJL033W,YKR086W,
474	GO:0016853(isomerase activity)	0.00228675	(64,5)	YBR019C(GAL10),YBR073W(RDH54),YBR196C(PGI1),YCL043C(PDI1),YCR069W(CPR4),YDL021W(GPM2),YDR007W(TRP1),YDR050C(TPI1),YDR051C(DET1),YDR155C(CPR1),YDR304C(CPR5),YDR518W(EUG1),YDR519W(FPR2),YEL058W(PCM1),YER003C(PMI40),YFL001W(DEG1),YFL045C(SEC53),YGL063W(PUS2),YGR169C(PUS6),YHR029C(YHI9),YHR057C(CPR2),YHR072W(ERG7),YHR210C(YHR210C),YIL005W(EPS1),YIL020C(HIS6),YIL153W(RRD1),YJL121C(RPE1),YJL153C(INO1),…	YMR278W,YGR169C,YPL152W,YKL127W,YOR180C,
515	GO:0016301(kinase activity)	0.00229113	(206,10)	YAL017W(PSK1),YAL038W(CDC19),YAR018C(KIN3),YAR019C(CDC15),YBL009W(ALK2),YBL016W(FUS3),YBL068W(PRS4),YBL088C(TEL1),YBL105C(PKC1),YBR020W(GAL1),YBR028C(YBR028C),YBR059C(AKL1),YBR097W(VPS15),YBR136W(MEC1),YBR160W(CDC28),YBR274W(CHK1),YCL024W(KCC4),YCL040W(GLK1),YCR008W(SAT4),YCR012W(PGK1),YCR036W(RBK1),YCR073C(SSK22),YCR091W(KIN82),YDL017W(CDC7),YDL025C(YDL025C),YDL028C(MPS1),YDL079C(MRK1),YDL101C(D…	YHL007C,YHR099W,YMR139W,YGR194C,YPL203W,YKL161C,YKL139W,YKL116C,YPL031C,YLR345W,
294	GO:0005524(ATP binding)	0.00236765	(654,16)	YAL005C(SSA1),YAL017W(PSK1),YAL019W(FUN30),YAL026C(DRS2),YAL029C(MYO4),YAL038W(CDC19),YAL054C(ACS1),YAR009C(YAR009C),YAR015W(ADE1),YAR018C(KIN3),YAR019C(CDC15),YBL005W-B(YBL005W-B),YBL009W(ALK2),YBL016W(FUS3),YBL022C(PIM1),YBL023C(MCM2),YBL039C(URA7),YBL063W(KIP1),YBL068W(PRS4),YBL075C(SSA3),YBL076C(ILS1),YBL080C(PET112),YBL088C(TEL1),YBL099W(ATP1),YBL100W-B(YBL100W-B),YBL105C(PKC1),YBL111C(YBL11…	YDL164C,YNL082W,YMR078C,YOL090W,YJL187C,YNL218W,YJL074C,YPL209C,YPL153C,YDR097C,YLR032W,YLR234W,YDR507C,YFL008W,YER170W,YER095W,
306	GO:0005096(GTPase activator activity)	0.00240432	(49,5)	YBR140C(IRA1),YBR260C(RGD1),YCR067C(SED4),YDL135C(RDI1),YDL226C(GCS1),YDL234C(GYP7),YDL240W(LRG1),YDR002W(YRB1),YDR379W(RGA2),YDR389W(SAC7),YDR524C(AGE1),YER122C(GLO3),YER136W(GDI1),YER155C(BEM2),YFL027C(GYP8),YFL047W(RGD2),YGL164C(YRB30),YGR100W(MDR1),YHR182W(YHR182W),YIL044C(AGE2),YIL063C(YRB2),YJL044C(GYP6),YJL201W(ECM25),YJR053W(BFA1),YKL092C(BUD2),YLR452C(SST2),YMR055C(BUB2),YMR192W(GYL1),YM…	YMR055C,YOR127W,YPL242C,YDR389W,YDR379W,
631	GO:0016779(nucleotidyltransferase activity)	0.00307387	(94,5)	YAR009C(YAR009C),YBL005W-B(YBL005W-B),YBL100W-B(YBL100W-B),YBR012W-B(YBR012W-B),YBR018C(GAL7),YBR029C(CDS1),YBR278W(DPB3),YCL019W(YCL019W),YCL050C(APA1),YCR014C(POL4),YDL045C(FAD1),YDL055C(PSA1),YDL102W(POL3),YDL103C(QRI1),YDL140C(RPO21),YDR005C(MAF1),YDR034C-D(YDR034C-D),YDR098C-B(YDR098C-B),YDR121W(DPB4),YDR210C-D(YDR210C-D),YDR210W-B(YDR210W-B),YDR211W(GCD6),YDR261C-D(YDR261C-D),YDR261W-B(YDR2…	YJR006W,YJR043C,YKL045W,YKR002W,YLR233C,
4	GO:0005515(protein binding)	0.00369931	(246,10)	YAR009C(YAR009C),YAR010C(YAR010C),YAR033W(MST28),YBL005W-A(YBL005W-A),YBL005W-B(YBL005W-B),YBL084C(CDC27),YBL100W-A(YBL100W-A),YBL100W-B(YBL100W-B),YBR012W-A(YBR012W-A),YBR012W-B(YBR012W-B),YBR102C(EXO84),YBR109C(CMD1),YBR158W(AMN1),YBR200W(BEM1),YBR201W(DER1),YBR233W-A(DAD3),YBR275C(RIF1),YBR290W(BSD2),YCL008C(STP22),YCL019W(YCL019W),YCL020W(YCL020W),YCL074W(YCL074W),YCL075W(YCL075W),YDL008W(APC…	YAR010C,YMR046C,YBR012W-A,YJR028W,YML040W,YCL019W,YER160C,YER138C,YOR357C,YJL114W,
1273	GO:0046872(metal ion binding)	0.00401707	(664,8)	Q0045(COX1),Q0105(COB),Q0250(COX2),YAL002W(VPS8),YAL021C(CCR4),YAL038W(CDC19),YAL039C(CYC3),YAL051W(OAF1),YAL060W(BDH1),YAL061W(BDH2),YAR007C(RFA1),YAR009C(YAR009C),YBL005W(PDR3),YBL005W-B(YBL005W-B),YBL023C(MCM2),YBL033C(RIB1),YBL045C(COR1),YBL052C(SAS3),YBL056W(PTC3),YBL066C(SEF1),YBL068W(PRS4),YBL071W-A(KTI11),YBL091C(MAP2),YBL100W-B(YBL100W-B),YBL105C(PKC1),YBR003W(COQ1),YBR011C(IPP1),YBR012W…	YMR201C,YNL009W,YNL111C,YOL054W,YOL138C,YOR127W,YOR136W,YPL042C,
801	GO:0016874(ligase activity)	0.00406989	(132,8)	YAL054C(ACS1),YAR015W(ADE1),YBL039C(URA7),YBL076C(ILS1),YBL080C(PET112),YBR082C(UBC4),YBR084W(MIS1),YBR115C(LYS2),YBR121C(GRS1),YBR208C(DUR1,2),YBR218C(PYC2),YBR222C(PCS60),YCL008C(STP22),YCR024C(SLM5),YCR066W(RAD18),YDL008W(APC11),YDL013W(SLX5),YDL064W(UBC9),YDL074C(BRE1),YDL141W(BPL1),YDL164C(CDC9),YDR023W(SES1),YDR037W(KRS1),YDR054C(CDC34),YDR059C(UBC5),YDR092W(UBC13),YDR177W(UBC1),YDR268W(MSW…	YNL073W,YOL013C,YOR142W,YOR317W,YIL145C,YJR036C,YJL087C,YJL101C,
16	GO:0016757(transferase activity, transferring glycosyl groups)	0.00497828	(81,6)	YAL023C(PMT2),YBL082C(ALG3),YBR004C(GPI18),YBR023C(CHS3),YBR038W(CHS2),YBR110W(ALG1),YBR126C(TPS1),YBR161W(CSH1),YBR199W(KTR4),YBR205W(KTR3),YBR243C(ALG7),YDL093W(PMT5),YDL095W(PMT1),YDR074W(TPS2),YDR245W(MNN10),YDR307W(YDR307W),YDR354W(TRP4),YDR399W(HPT1),YDR441C(APT2),YDR483W(KRE2),YEL011W(GLC3),YEL040W(UTR2),YER001W(MNN1),YER055C(HIS1),YFR015C(GSY1),YFR047C(BNA6),YGL038C(OCH1),YGL047W(ALG13),Y…	YLR258W,YNL192W,YBR023C,YEL011W,YPL057C,YDL093W,
133	GO:0016829(lyase activity)	0.00515397	(78,5)	YAL012W(CYS3),YAL039C(CYC3),YBL019W(APN2),YBR213W(MET8),YBR248C(HIS7),YCL064C(CHA1),YCR053W(THR4),YDL080C(THI3),YDR047W(HEM12),YDR127W(ARO1),YDR234W(LYS4),YDR294C(DPL1),YDR380W(ARO10),YDR487C(RIB3),YDR538W(PAD1),YEL020C(YEL020C),YEL021W(URA3),YEL046C(GLY1),YER065C(ICL1),YER086W(ILV1),YER090W(TRP2),YFL061W(DDI2),YFR055W(IRC7),YGL009C(LEU1),YGL026C(TRP5),YGL040C(HEM2),YGL148W(ARO2),YGL184C(STR3),YG…	YPR006C,YOR386W,YBR213W,YER065C,YNL335W,
348	GO:0004674(protein serine/threonine kinase activity)	0.00522375	(122,7)	YAL017W(PSK1),YAR018C(KIN3),YAR019C(CDC15),YBL009W(ALK2),YBL016W(FUS3),YBL088C(TEL1),YBL105C(PKC1),YBR028C(YBR028C),YBR059C(AKL1),YBR097W(VPS15),YBR136W(MEC1),YBR160W(CDC28),YBR274W(CHK1),YCL024W(KCC4),YCR008W(SAT4),YCR073C(SSK22),YCR091W(KIN82),YDL017W(CDC7),YDL025C(YDL025C),YDL028C(MPS1),YDL079C(MRK1),YDL101C(DUN1),YDL108W(KIN28),YDL159W(STE7),YDL214C(PRR2),YDR122W(KIN1),YDR247W(VHS1),YDR283C(G…	YMR104C,YGR092W,YMR139W,YJL164C,YPL203W,YKL116C,YPL031C,
528	GO:0008270(zinc ion binding)	0.00571038	(492,15)	YAL002W(VPS8),YAL051W(OAF1),YAL060W(BDH1),YAL061W(BDH2),YAR007C(RFA1),YAR009C(YAR009C),YBL005W(PDR3),YBL005W-B(YBL005W-B),YBL019W(APN2),YBL023C(MCM2),YBL033C(RIB1),YBL045C(COR1),YBL052C(SAS3),YBL066C(SEF1),YBL069W(AST1),YBL071W-A(KTI11),YBL076C(ILS1),YBL100W-B(YBL100W-B),YBL105C(PKC1),YBR012W-B(YBR012W-B),YBR018C(GAL7),YBR026C(ETR1),YBR033W(EDS1),YBR046C(ZTA1),YBR058C(UBP14),YBR062C(YBR062C),YBR0…	YGL131C,YGL181W,YGL255W,YFR019W,YMR070W,YHR178W,YJL113W,YJL114W,YJR127C,YOR191W,YPL047W,YER033C,YML068W,YER160C,YER138C,
770	GO:0016887(ATPase activity)	0.00640074	(138,7)	Q0085(ATP6),Q0130(OLI1),YAL005C(SSA1),YAL019W(FUN30),YBL023C(MCM2),YBL075C(SSA3),YBL099W(ATP1),YBR025C(OLA1),YBR039W(ATP3),YBR080C(SEC18),YBR169C(SSE2),YBR245C(ISW1),YCR011C(ADP1),YCR092C(MSH3),YDL004W(ATP16),YDL007W(RPT2),YDL029W(ARP2),YDL100C(GET3),YDL126C(CDC48),YDL160C(DHH1),YDL229W(SSB1),YDR011W(SNQ2),YDR061W(YDR061W),YDR091C(RLI1),YDR097C(MSH6),YDR135C(YCF1),YDR190C(RVB1),YDR258C(HSP78),YDR…	YNL329C,YPL074W,YOR153W,YJR033C,YKL197C,YLR035C,YKR054C,
198	GO:0003682(chromatin binding)	0.00684367	(59,5)	YBL008W(HIR1),YBL023C(MCM2),YBR060C(ORC2),YBR089C-A(NHP6B),YBR198C(TAF5),YBR202W(MCM7),YCR020W-B(HTL1),YCR042C(TAF2),YDL003W(MCD1),YDR145W(TAF12),YDR167W(TAF10),YDR285W(ZIP1),YDR295C(HDA2),YDR448W(ADA2),YDR501W(PLM2),YEL032W(MCM3),YER063W(THO1),YER148W(SPT15),YER164W(CHD1),YFL039C(ACT1),YFR027W(ECO1),YGL090W(LIF1),YGL096W(TOS8),YGL112C(TAF6),YGL113W(SLD3),YGL201C(MCM6),YGR274C(TAF1),YHR216W(IMD2)…	YPR019W,YLR274W,YCR042C,YJL194W,YEL032W,
403	GO:0017111(nucleoside-triphosphatase activity)	0.0077719	(91,5)	YBL022C(PIM1),YBR080C(SEC18),YBR087W(RFC5),YBR093C(PHO5),YBR186W(PCH2),YBR202W(MCM7),YBR227C(MCX1),YCR011C(ADP1),YCR026C(NPP1),YDL007W(RPT2),YDL126C(CDC48),YDL166C(FAP7),YDR004W(RAD57),YDR011W(SNQ2),YDR061W(YDR061W),YDR091C(RLI1),YDR135C(YCF1),YDR190C(RVB1),YDR258C(HSP78),YDR292C(SRP101),YDR305C(HNT2),YDR375C(BCS1),YDR394W(RPT3),YDR406W(PDR15),YEL016C(NPP2),YEL032W(MCM3),YER005W(YND1),YER017C(AFG…	YNL014W,YHR031C,YPL074W,YKR054C,YEL032W,
293	GO:0030528(transcription regulator activity)	0.00907754	(46,5)	YAL013W(DEP1),YBL008W(HIR1),YBL103C(RTG3),YBR111W-A(SUS1),YBR195C(MSI1),YBR198C(TAF5),YCL051W(LRE1),YCR097W(HMRA1),YDL106C(PHO2),YDL165W(CDC36),YDR005C(MAF1),YDR045C(RPC11),YDR123C(INO2),YDR207C(UME6),YDR296W(MHR1),YDR451C(YHP1),YFR034C(PHO4),YGL043W(DST1),YGL070C(RPB9),YGL076C(RPL7A),YGL181W(GTS1),YGL252C(RTG2),YGR097W(ASK10),YGR246C(BRF1),YIL038C(NOT3),YJR060W(CBF1),YJR063W(RPA12),YJR094C(IME1)…	YGL181W,YOL028C,YOR032C,YKL109W,YDR296W,
1342	GO:0003674(molecular_function)	0.00984314	(1997,21)	(TAT3),A2(MATA2),KHR(KHR1),Q0075(AI5_BETA),Q0255(Q0255),R0020C(REP1),R0030W(RAF1),R0040C(REP2),RNA170(RNA170),RUF5(RUF5-2),YAL002W(VPS8),YAL007C(ERP2),YAL008W(FUN14),YAL010C(MDM10),YAL011W(SWC3),YAL018C(YAL018C),YAL019W(FUN30),YAL020C(ATS1),YAL025C(MAK16),YAL027W(SAW1),YAL028W(FRT2),YAL034C(FUN19),YAL034W-A(MTW1),YAL037C-A(YAL037C-A),YAL037W(YAL037W),YAL042W(ERV46),YAL044W-A(YAL044W-A),YAL046C(AI…	YNL193W,YOL159C,YOR026W,YNL278W,YPL194W,YPL164C,YPL162C,YPL101W,YPL068C,YPR027C,YPR005C,YPL211W,YPL224C,YPL229W,YOR195W,YPL041C,YPL054W,YOR365C,YOR378W,YPR078C,YPR094W,
646	GO:0003723(RNA binding)	0.00999429	(446,7)	Q0050(AI1),Q0055(AI2),Q0115(BI3),Q0120(BI4),YAL021C(CCR4),YAL043C(PTA1),YAR009C(YAR009C),YAR010C(YAR010C),YBL005W-A(YBL005W-A),YBL005W-B(YBL005W-B),YBL024W(NCL1),YBL026W(LSM2),YBL032W(HEK2),YBL051C(PIN4),YBL100W-A(YBL100W-A),YBL100W-B(YBL100W-B),YBR012W-A(YBR012W-A),YBR012W-B(YBR012W-B),YBR031W(RPL4A),YBR048W(RPS11B),YBR065C(ECM2),YBR119W(MUD1),YBR142W(MAK5),YBR152W(SPP381),YBR189W(RPS9B),YBR212W…	YMR290C,YMR128W,YOL041C,YOL124C,YJL010C,YKL078W,YLR233C,
150	GO:0008168(methyltransferase activity)	0.0119795	(70,6)	YBL013W(FMT1),YBL024W(NCL1),YBR030W(RKM3),YBR034C(HMT1),YBR061C(TRM7),YBR133C(HSL7),YBR176W(ECM31),YBR236C(ABD1),YBR261C(TAE1),YCL054W(SPB1),YCL055W(KAR4),YCR047C(BUD23),YDL014W(NOP1),YDL112W(TRM3),YDL200C(MGT1),YDL201W(TRM8),YDR083W(RRP8),YDR120C(TRM1),YDR140W(MTQ2),YDR198C(RKM2),YDR257C(RKM4),YDR316W(OMS1),YDR408C(ADE8),YDR410C(STE14),YDR435C(PPM1),YDR440W(DOT1),YDR465C(RMT2),YER091C(MET6),YER1…	YDR198C,YKR056W,YOL124C,YCL055W,YDR465C,YCR047C,
106	GO:0004842(ubiquitin-protein ligase activity)	0.0154153	(82,5)	YBL084C(CDC27),YBR082C(UBC4),YBR114W(RAD16),YBR280C(SAF1),YCL008C(STP22),YCR066W(RAD18),YDL008W(APC11),YDL013W(SLX5),YDL064W(UBC9),YDL074C(BRE1),YDL132W(CDC53),YDL165W(CDC36),YDL190C(UFD2),YDR054C(CDC34),YDR059C(UBC5),YDR092W(UBC13),YDR118W(APC4),YDR131C(YDR131C),YDR143C(SAN1),YDR177W(UBC1),YDR219C(MFB1),YDR255C(RMD5),YDR265W(PEX10),YDR313C(PIB1),YDR328C(SKP1),YDR457W(TOM1),YEL012W(UBC8),YER068W(…	YLR306W,YCL008C,YDR118W,YLR032W,YLR024C,
994	GO:0000287(magnesium ion binding)	0.0190802	(182,5)	YAL021C(CCR4),YAL026C(DRS2),YAL038W(CDC19),YAR009C(YAR009C),YBL005W-B(YBL005W-B),YBL056W(PTC3),YBL068W(PRS4),YBL100W-B(YBL100W-B),YBR003W(COQ1),YBR011C(IPP1),YBR012W-B(YBR012W-B),YBR098W(MMS4),YBR111C(YSA1),YBR125C(PTC4),YBR252W(DUT1),YBR295W(PCA1),YCL018W(LEU2),YCL019W(YCL019W),YCR014C(POL4),YDL006W(PTC1),YDL017W(CDC7),YDL066W(IDP1),YDL080C(THI3),YDL140C(RPO21),YDL164C(CDC9),YDL236W(PHO13),YDR03…	YMR234W,YNL009W,YOL064C,YOL130W,YOR330C,
48	GO:0003676(nucleic acid binding)	0.0249444	(305,10)	Q0050(AI1),Q0055(AI2),YAL019W(FUN30),YAR007C(RFA1),YAR008W(SEN34),YAR009C(YAR009C),YBL005W-B(YBL005W-B),YBL051C(PIN4),YBL100W-B(YBL100W-B),YBL111C(YBL111C),YBL112C(YBL112C),YBR012W-B(YBR012W-B),YBR061C(TRM7),YBR066C(NRG2),YBR073W(RDH54),YBR114W(RAD16),YBR119W(MUD1),YBR142W(MAK5),YBR212W(NGR1),YBR237W(PRP5),YBR245C(ISW1),YCL011C(GBP2),YCL019W(YCL019W),YCL036W(GFD2),YCL054W(SPB1),YCR024C(SLM5),YCR0…	YMR268C,YOL041C,YJR127C,YOR091W,YER028C,YHR086W,YDL031W,YPL008W,YJL114W,YGR271W,
